# Supplementary material for: Morphology-Aware Prognostic Model for Five-Year Survival Prediction in Colorectal Cancer from H&E Whole-Slide Images: A Study Using Multi-Center Clinical Trial Cohort
Source: Cancers (Basel). 2026 Apr 2;18(7):1150. doi: 10.3390/cancers18071150 (PMC13072141; doi:10.3390/cancers18071150)
Supplement: Supplementary file 1 [file cancers-18-01150-s001.zip]

Archive with 1 entries (1 files):
- cancers-4194057-supplementary.pdf
